# Supplementary material for: Harnessing interpretable novel combination of GloVe embedding with deep CNN-BiLSTM neural network for fake news detection
Source: PLoS One. 2025 Sep 22;20(9):e0330154. doi: 10.1371/journal.pone.0330154 (PMC12453182; doi:10.1371/journal.pone.0330154)
Supplement: S1 Code — The source code for the study is provided in the accompanying Jupyter Notebook file. (IPYNB) [file pone.0330154.s001.ipynb]

# %% [code]
!pip install pandas
!pip install numpy

# %% [code]
!pip install keras tensorflow
!pip install fasttext

# %% [code]
!pip install --force-reinstall keras tensorflow

# %% [code]
!pip install --force-reinstall numpy==1.25.2 # Install a specific version of numpy

# %% [code]
import pandas as pd
import numpy as np
import fasttext
import fasttext.util
from sklearn.model_selection import train_test_split
from keras.models import Sequential
from keras.layers import Bidirectional, LSTM, Dense, Embedding
from tensorflow.keras.preprocessing.text import Tokenizer # Import Tokenizer from tensorflow.keras.preprocessing.text
from tensorflow.keras.utils import pad_sequences # Import pad_sequences from tensorflow.keras.utils
from sklearn.metrics import accuracy_score, classification_report

# %% [code]
# Load the dataset
true_df = pd.read_csv('True.csv')
fake_df = pd.read_csv('Fake.csv')

# Add a label column to differentiate real and fake news
true_df['label'] = 1  # 1 for true news
fake_df['label'] = 0  # 0 for fake news

# Combine both datasets into one DataFrame
data = pd.concat([true_df, fake_df], axis=0).reset_index(drop=True)

# Shuffle the data to avoid any bias
data = data.sample(frac=1).reset_index(drop=True)


# %% [code]
import numpy as np
import pandas as pd
import matplotlib.pyplot as plt
from sklearn.model_selection import train_test_split
from imblearn.over_sampling import SMOTE

# Load the dataset
true_df = pd.read_csv('True.csv')
fake_df = pd.read_csv('Fake.csv')

# Add a label column to differentiate real and fake news
true_df['label'] = 1  # 1 for true news
fake_df['label'] = 0  # 0 for fake news

# Combine both datasets into one DataFrame
data = pd.concat([true_df, fake_df], axis=0).reset_index(drop=True)

# Shuffle the data to avoid any bias
data = data.sample(frac=1).reset_index(drop=True)

# Inspect the dataset
print("Dataset Preview:")
print(data.head())

# Check dataset shape
print(f"\nDataset contains {data.shape[0]} rows and {data.shape[1]} columns.")

# Display column names
print(f"\nColumns in the dataset: {data.columns.tolist()}")

# Check for missing values
print(f"\nMissing values:\n{data.isnull().sum()}")

# Check class distribution before SMOTE
print("\nTarget Classes Before SMOTE:")
print(data['label'].value_counts())

# Visualize label distribution before SMOTE
fig, ax = plt.subplots(1, 2, figsize=(12, 5))

data['label'].value_counts().plot(kind='bar', color=['blue', 'orange'], ax=ax[0])
ax[0].set_title('Class Distribution Before SMOTE')
ax[0].set_xlabel('Class')
ax[0].set_ylabel('Frequency')

# Prepare data for SMOTE
X = data['text']  # Replace 'text' with the column containing article content
y = data['label']  # Target column

# Split data into training and testing sets
X_train, X_test, y_train, y_test = train_test_split(X, y, test_size=0.2, random_state=42, stratify=y)

# Apply TF-IDF or another vectorizer to convert text to numerical format
from sklearn.feature_extraction.text import TfidfVectorizer
tfidf = TfidfVectorizer(max_features=5000)  # Using TF-IDF as the vectorizer
X_train_tfidf = tfidf.fit_transform(X_train)
X_test_tfidf = tfidf.transform(X_test)

# Apply SMOTE
smote = SMOTE(random_state=42)
X_train_smote, y_train_smote = smote.fit_resample(X_train_tfidf, y_train)

# Check class distribution after SMOTE
print("\nTarget Classes After SMOTE:")
print(pd.Series(y_train_smote).value_counts())

# Visualize label distribution after SMOTE
pd.Series(y_train_smote).value_counts().plot(kind='bar', color=['blue', 'orange'], ax=ax[1])
ax[1].set_title('Class Distribution After SMOTE')
ax[1].set_xlabel('Class')
ax[1].set_ylabel('Frequency')

plt.tight_layout()
plt.show()

# Check data types of columns
print(f"\nData types of columns:\n{data.dtypes}")


# %% [code]
# Select features and labels
texts = data['text']
labels = data['label']

# Tokenize the texts
tokenizer = Tokenizer()
tokenizer.fit_on_texts(texts)
sequences = tokenizer.texts_to_sequences(texts)

# Pad the sequences to ensure uniform input size
max_len = 500  # Limiting to 500 words per article
X = pad_sequences(sequences, maxlen=max_len)
y = np.array(labels)

# Split the data into training and testing sets
X_train, X_test, y_train, y_test = train_test_split(X, y, test_size=0.2, random_state=42)


# %% [markdown]
**Implementing a BILSTM with FastText Embedding**

# %% [code]
# Download the English FastText model (only once)
fasttext.util.download_model('en', if_exists='ignore')  # Ignore if already downloaded

# Load the FastText model
ft = fasttext.load_model('cc.en.300.bin')


# %% [code]
# Create an embedding matrix for FastText embeddings
vocab_size = len(tokenizer.word_index) + 1
embedding_dim = 300  # FastText uses 300-dimensional embeddings

# Initialize the embedding matrix
embedding_matrix = np.zeros((vocab_size, embedding_dim))

# Fill the embedding matrix with pre-trained word vectors
for word, index in tokenizer.word_index.items():
    if word in ft:
        embedding_matrix[index] = ft.get_word_vector(word)


# %% [code]
from keras.layers import Embedding, Dense, Bidirectional, LSTM
from keras.models import Sequential

# Build the BiLSTM model
model = Sequential()

# Add embedding layer using FastText embeddings, without input_length
model.add(Embedding(input_dim=vocab_size,
                    output_dim=embedding_dim,
                    weights=[embedding_matrix],
                    trainable=False))  # Set trainable to False to freeze FastText embeddings

# Add Bidirectional LSTM layer
model.add(Bidirectional(LSTM(128, return_sequences=False)))

# Add Dense layer for binary classification (fake or real)
model.add(Dense(1, activation='sigmoid'))

# Compile the model
model.compile(optimizer='adam', loss='binary_crossentropy', metrics=['accuracy'])

# Build model to ensure summary shows layer dimensions correctly
model.build(input_shape=(None, max_len))

# Print model summary
model.summary()


# %% [code]
# Train the BiLSTM model
history = model.fit(X_train, y_train, epochs=5, batch_size=64, validation_split=0.2)


# %% [code]
# Evaluate the model on test data11111111111``
y_pred = model.predict(X_test)
y_pred = (y_pred > 0.5).astype("int32")  # Convert probabilities to binary outputs

# Print the accuracy and classification report
accuracy = accuracy_score(y_test, y_pred)
print(f"Accuracy: {accuracy * 100:.2f}%")
print(classification_report(y_test, y_pred))


# %% [markdown]
**Implementing a Basic LSTM Model Without FastText Embeddings**

# %% [code]
# Build the LSTM model without pre-trained embeddings
lstm_model = Sequential()

# Define vocab_size and embedding_dim before using them in the Embedding layer
# Build the LSTM model without pre-trained embeddings
lstm_model = Sequential()

# Define vocab_size and embedding_dim before using them in the Embedding layer
vocab_size = len(tokenizer.word_index) + 1  # Assuming tokenizer is already defined
embedding_dim = 300  # Or whatever dimension you want to use

lstm_model.add(Embedding(input_dim=vocab_size, output_dim=embedding_dim))  # Removed input_length
lstm_model.add(Bidirectional(LSTM(128, return_sequences=False)))
lstm_model.add(Dense(1, activation='sigmoid'))

# Compile the LSTM model
lstm_model.compile(optimizer='adam', loss='binary_crossentropy', metrics=['accuracy'])

# Train the LSTM model
lstm_history = lstm_model.fit(X_train, y_train, epochs=5, batch_size=64, validation_split=0.2)

# Evaluate the LSTM model
lstm_pred = lstm_model.predict(X_test)
lstm_pred = (lstm_pred > 0.5).astype("int32")

# Print the accuracy and classification report for LSTM
lstm_accuracy = accuracy_score(y_test, lstm_pred)
print(f"LSTM Accuracy: {lstm_accuracy * 100:.2f}%")
print(classification_report(y_test, lstm_pred)) # Assuming tokenizer is already defined


# %% [markdown]
**Implementing a Logistic Regression Model with TF-IDF**

# %% [code]
from sklearn.feature_extraction.text import TfidfVectorizer
from sklearn.linear_model import LogisticRegression

# Convert text to TF-IDF features
tfidf_vectorizer = TfidfVectorizer(max_features=5000)  # You can adjust the number of features
X_tfidf = tfidf_vectorizer.fit_transform(texts)
X_train_tfidf, X_test_tfidf, y_train_tfidf, y_test_tfidf = train_test_split(X_tfidf, y, test_size=0.2, random_state=42)

# Train logistic regression model
lr_model = LogisticRegression()
lr_model.fit(X_train_tfidf, y_train_tfidf)

# Predict with logistic regression
lr_pred = lr_model.predict(X_test_tfidf)

# Print the accuracy and classification report for Logistic Regression
lr_accuracy = accuracy_score(y_test_tfidf, lr_pred)
print(f"Logistic Regression Accuracy: {lr_accuracy * 100:.2f}%")
print(classification_report(y_test_tfidf, lr_pred))


# %% [markdown]
**Using GloVe Embeddings with CNN/BiLSTM**

# %% [code]
import numpy as np
from tensorflow.keras.preprocessing.text import Tokenizer
from tensorflow.keras.preprocessing.sequence import pad_sequences
from keras.models import Sequential
from keras.layers import Embedding, Conv1D, LSTM, Dense, Bidirectional
from sklearn.model_selection import train_test_split
from sklearn.metrics import accuracy_score, classification_report

# Assume 'texts' is your list of text data and 'labels' is your list of labels
tokenizer = Tokenizer()
tokenizer.fit_on_texts(texts)
sequences = tokenizer.texts_to_sequences(texts)
vocab_size = len(tokenizer.word_index) + 1

# Pad sequences
max_len = 500
X = pad_sequences(sequences, maxlen=max_len)
y = np.array(labels)

# Load GloVe embeddings
embedding_dim = 300
embedding_index = {}

# Load GloVe file and create an embedding index
with open("glove.6B.300d.txt", encoding='utf8') as f:
    for line in f:
        values = line.split()
        word = values[0]
        coefs = np.asarray(values[1:], dtype='float32')
        # Ensure the embedding vector is of the correct size (300)
        if coefs.shape[0] == embedding_dim:
            embedding_index[word] = coefs

# Create embedding matrix
embedding_matrix = np.zeros((vocab_size, embedding_dim))

# Populate the embedding matrix with GloVe vectors
for word, i in tokenizer.word_index.items():
    embedding_vector = embedding_index.get(word)
    if embedding_vector is not None:
        embedding_matrix[i] = embedding_vector

# Create and compile the model
model = Sequential()
model.add(Embedding(input_dim=vocab_size, output_dim=embedding_dim, weights=[embedding_matrix], trainable=False, input_length=max_len))
model.add(Conv1D(filters=128, kernel_size=5, activation='relu'))
model.add(Bidirectional(LSTM(100, dropout=0.2, recurrent_dropout=0.2)))  # Removed the pooling layer
model.add(Dense(1, activation='sigmoid'))  # Assuming binary classification

model.compile(optimizer='adam', loss='binary_crossentropy', metrics=['accuracy'])

# Split the data into training and testing sets
X_train, X_test, y_train, y_test = train_test_split(X, y, test_size=0.2, random_state=42)

# Train the model
model.fit(X_train, y_train, epochs=5, batch_size=64, validation_data=(X_test, y_test))

# Evaluate the model
y_pred = model.predict(X_test)
y_pred = (y_pred > 0.5).astype(int)

# Print the accuracy and classification report
accuracy = accuracy_score(y_test, y_pred)
print(f"Accuracy: {accuracy * 100:.2f}%")
print(classification_report(y_test, y_pred))


# %% [code]
!pip install lime shap

# %% [code]
# Define prediction function for LIME with probabilities for both classes
def predict_fn(texts):
    sequences = tokenizer.texts_to_sequences(texts)
    padded_sequences = pad_sequences(sequences, maxlen=max_len)
    proba = model.predict(padded_sequences)  # Output is probability of Real (1)

    # Create a two-column array for [probability_fake, probability_real]
    return np.hstack((1 - proba, proba))

# %% [code]
# ipython-input-9-56ec483a5c28
from lime.lime_text import LimeTextExplainer

# %% [code]

# Initialize LimeTextExplainer
explainer = LimeTextExplainer(class_names=['Fake', 'Real'])

# Example: Explain a single prediction
idx = 1  # Change this index to analyze different samples
explanation = explainer.explain_instance(texts.iloc[idx], predict_fn, num_features=10)
explanation.show_in_notebook(text=True)

# %% [code]
# Initialize LimeTextExplainer
explainer = LimeTextExplainer(class_names=['Fake', 'Real'])

# Example: Explain a single prediction
idx = 2  # Change this index to analyze different samples
explanation = explainer.explain_instance(texts.iloc[idx], predict_fn, num_features=10)
explanation.show_in_notebook(text=True)
